# Supplementary material for: The Impact of Abrupt and Fenceline-Weaning Methods on Cattle Stress Response, Live Weight Gain, and Behaviour
Source: Animals (Basel). 2024 May 22;14(11):1525. doi: 10.3390/ani14111525 (PMC11171169; doi:10.3390/ani14111525)
Supplement: Supplementary file 1 [file animals-14-01525-s001.zip]

Archive with 6 entries (6 files):
- Appendix SA.pdf
- Table S1.pdf
- Table S2.pdf
- Table S3.pdf
- Table S4.pdf
- Table S5.pdf
